# Supplementary material for: Association of β2-adrenergic receptor gene polymorphisms (rs1042713, rs1042714, rs1042711) with asthma risk: a systematic review and updated meta-analysis
Source: BMC Pulm Med. 2019 Nov 7;19:202. doi: 10.1186/s12890-019-0962-z (PMC6836544; doi:10.1186/s12890-019-0962-z)
Supplement: Supplementary file 1 — Additional file 1: Table S1. Characteristics of the studies included in the meta-analysis. (XLSX 14 kb) [file 12890_2019_962_MOESM1_ESM.xlsx]

## Sheet: Sheet1
Table S1. Characteristics of the studies included in the meta-analysis
First author	Year	Country	Ethnicity	Case	Control	Age group	Genotyping method	NOS score
Alghobashy	2018	Egypt	non-Hispanic Blacks	52	104	Children	PCR-RFLP	6
Almomani	2017	Jordan	Arab	245	249	Adult	MassARRAY	7
Tian	2016	China	East-Asian	298	304	Children	Taq man	7
Sahi	2016	India	Indian	120	94	Children	PCR-RFLP	8
Kaymak	2016	Turkish	Unknown	129	127	Adult	PCR-RFLP	6
Guo	2016	China	East-Asian	340	340	Adult	PCR-based invader assay	7
Shah	2015	India	Indian	398	456	Adult	Taq man	8
Ramphul	2015	Mauritian	non-Hispanic Blacks	112	127	Children	Taq man	6
Martinez	2015	Mexico	Hispanic-Latinos	191	188	Children	Taq man	6
Leite	2015	Brazil	Hispanic-Latinos	421	430	Children	Taq man	6
Bandaru	2015	India	Indian	51	155	Unknown	ARMS-PCR	4
Ramphul	2014	China	East-Asian	398	456	Children	PCR-RFLP	8
Petrovic	2014	Serbian	Caucasian	171	101	Adult	sequencing	6
Liu	2014	China	East-Asian	429	483	Adult	Taq man	7
de Paiva	2014	Brazil	Hispanic-Latinos	88	141	Children	ARMS-PCR	6
Saadi	2013	India	Indian	150	150	Both	Sequencing	5
Pino	2013	Spanish	Caucasian	606	1259	Adult	MassARRAY	7
Larocca	2013	Venezuelan	Hispanic-Latinos	105	100	Adult	PCR-RFLP	6
Karam	2013	Egyptian	non-Hispanic Blacks	90	110	Children	AS-PCR	6
Kaneko	2013	Japanese	East-Asian	880	1329	Adult	Taq man	8
Yang	2012	China	East-Asian	212	52	Children	Sequencing	7
He	2012	China	East-Asian	171	148	Adult	Sequenom MassARRAY	7
Zheng	2012	China	East-Asian	198	110	Children	PCR-RFLP	7
Birbian	2012	India	Indian	410	414	Adult	PCR-RFLP	7
Isaza	2012	Colombia	Hispanic-Latinos	109	137	Children	Mini-sequencing	6
Chiang	2012	China	East-Asian	476	115	Adult	PCR-RFLP	7
Thomsen	2012	Denmark	Caucasian	547	8386	Adults	PCR-RFLP	7
Ye	2011	China	East-Asian	31	37	Adult	AS-PCR	8
Kohyama	2011	Japan	East-Asian	300	100	Adult	Sequence-specific thermal-elution chromatography	7
Fu	2011	China	East-Asian	238	265	Adult	Sequencing	7
Al-Rubaish	2011	Saudi Arabia	Arab	73	85	Children	PCR-RFLP	7
Tatarskyy	2011	Ukraine	Caucasian	114	86	Children	Multiplexed PCR	8
Qiu	2010	China	East-Asian	201	276	Adult	PCR/Sequencing	6
Ye	2010	Korea	East-Asiann	102	322	Adults	Sequencing	7
Liu	2009	China	East-Asian	120	120	Adult	Sequencing	6
Szczepankiewicz	2009	Polish	Caucasian	113	123	Children	PCR-RFLP	7
Llanes	2009	Spain	Caucasian	109	50	Adult	PCR-RFLP	7
Wang	2009	China	East-Asian	449	512	Children	Taq man	6
Lv	2009	China	East-Asian	192	192	Children	PCR-RFLP	7
Zhang	2008	China	East-Asian	217	50	Children	PCR-RFLP	6
Xie	2008	China	East-Asian	57	62	Children	SSP-PCR	7
Shi	2008	China	East-Asian	48	48	Both	PCR-RFLP	5
Chan	2008	China	East-Asian	298	175	Children	PCR-RFLP	6
Cui	2007	China	East-Asian	72	60	Adult	AS-PCR/PCR-CTPP	6
Tuerxun	2007	China	East-Asian	76	89	Adult	SSP-PCR	7
Neslihan	2007	Turkish	Unknown	129	127	Unknown	PCR-RFLP	4
Munakata	2006	Japan	East-Asian	48	100	Unknown	PCR-RFLP	5
Tsai	2006	Unknown	non-Hispanic Blacks	264	176	Both	Sequencing	4
Matheson	2006	Australia	CaucEast-Asiann	123	221	Adults	ARMS	6
Tellería	2006	Spain	Caucasian	80	64	Both	PCR-RFLP	5
Bhatnagar	2005	India	Indian	101	55	Adult	PCR	7
Wang	2004	China	East-Asian	123	89	Adult	SSP-PCR	6
Feng	2004	China	East-Asian	74	39	Adult	AS-PCR	7
Gao	2004	China	East-Asian	125	96	Adult	PCR-RFLP	6
Santillan	2003	Mexican	Hispanic-Latinos	303	604	Adult	PCR-RFLP	7
Binaei	2003	USA	Caucasian	38	155	Children	PCR-RFLP	6
Lin	2003	China	East-Asian	80	69	Children	PCR	7
Shachor	2003	Israel	Arab	66	113	Both	PCR-RFLP	5
Dai	2002	China	East-Asian	87	94	Adult	Sequencing	6
Leung	2002	China	East-Asian	76	70	Children	PCR	7
Xing	2001	China	East-Asian	55	38	Adult	AS-PCR	7
Liao	2001	China	East-Asian	50	50	Children	PCR-RFLP	6
Wang	2001	China	East-Asian	128	136	Adult	AS-PCR	7
Hakonarson	2001	Iceland	Caucasian	324	199	Both	PCR	6
Gao	2000	China	East-Asian	58	89	Both	AS-PCR	7
Holloway	2000	New Zealand	Oceania	153	92	Adult	PCR-RFLP	8
Kotani	1999	Japan	East-Asian	117	103	Adult	PCR	8
Weir	1998	Unknown	Caucasian	176	146	Adult	AS-PCR	5
Weir	1998	Unknown	East-Asian	176	146	Adult	AS-PCR	5
Dewar	1998	UK	Caucasian	119	511	Adult	AS-PCR	6
Hopes	1998	UK	Caucasian	102	317	Children	Allele specific	5
Martinez	1997	USA	Caucasian	38	229	Children	PCR-RFLP	5
Reihsaus	1993	USA	Caucasian	51	56	Adult	PCR	6
Potter	1993	South Africa	non-Hispanic Blacks	22	30	Children	PCR-RFLP	5
