# Supplementary material for: Association of β2-adrenergic receptor gene polymorphisms (rs1042713, rs1042714, rs1042711) with asthma risk: a systematic review and updated meta-analysis
Source: BMC Pulm Med. 2019 Nov 7;19:202. doi: 10.1186/s12890-019-0962-z (PMC6836544; doi:10.1186/s12890-019-0962-z)
Supplement: Supplementary file 3 — Additional file 3: Table S3. Genotype and allele distribution in the meta-analysis for the rs1042714 polymorphism. (XLSX 15 kb) [file 12890_2019_962_MOESM3_ESM.xlsx]

## Sheet: Sheet1
Table S3. Genotype and allele distribution in the meta-analysis for the rs1042714 polymorphism
First author	Year	Country	Ethnicity	Age group	Case			Control			Case		Control		HWE(p)
					CC	CG	GG	CC	CG	GG	C	G	C	G
Alghobashy	2018	Egypt	non-Hispanic Blacks	Children	44	54	6	18	30	4	142	66	66	38	0.078
Tian	2016	China	East-Asian	Children	247	49	2	231	67	6	543	53	529	79	0.44
Guo	2016	China	East-Asian	Adult	176	138	26	178	120	42	490	190	476	204	0.003
Shah	2015	India	Indian	Adult	77	32	3	91	28	4	186	38	210	36	0.324
Petrovic	2014	Serbian	Caucasian	Adult	141	14	16	62	22	17	296	46	146	56	0
Liu	2014	China	East-Asian	Adult	356	70	3	370	107	6	782	76	847	119	0.575
de Paiva	2014	Brazil	Hispanic-Latinos	Children	41	36	11	41	11	89	118	58	93	189	0
Larocca	2013	Venezuela	Hispanic-Latinos	Adult	37	57	11	30	60	10	131	79	120	80	0.012
Saadi	2013	India	Indian	Both	112	26	12	104	39	7	250	50	247	53	0.193
Karam	2013	Egypt	non-Hispanic Blacks	Children	44	38	8	64	36	10	126	54	164	56	0.149
Yang	2012	China	East-Asian	Children	183	28	1	52	0	0	394	30	104	0	-
Birbian	2012	Indian	Indian	Adult	224	146	40	203	168	43	594	226	574	254	0.35
Isaza	2012	Colombia	Hispanic-Latinos	Children	76	29	4	103	29	5	181	37	235	39	0.12
Chiang	2012	China	East-Asian	Adult	400	66	10	85	26	1	866	86	196	28	0.517
Thomsen	2012	Denmark	Caucasian	Adult	169	273	105	2675	4062	1647	611	483	9412	7356	0.137
Ye	2011	China	East-Asian	Adult	10	17	4	14	19	4	37	25	47	27	0.511
Fu	2011	China	East-Asian	Adult	179	38	21	209	37	19	396	80	455	75	0
Al-Rubaish	2011	saudi arabia	Arab	Children	41	25	7	50	30	5	107	39	130	40	0.859
Tatarskyy	2011	Ukraine	Caucasian	Children	40	56	18	38	36	12	136	92	112	60	0.466
Qiu	2010	China	East-Asian	Adult	166	32	3	226	45	5	364	38	497	55	0.129
Ye	2010	Korea	East-Asian	Adult	93	8	1	280	37	1	194	10	597	39	0.849
Szczepankiewicz	2009	Polish	Caucasian	Children	31	58	24	39	48	36	120	106	126	120	0.015
Llanes	2009	Spain	Caucasian	Adult	49	40	18	24	22	4	138	76	70	30	0.736
Wang	2009	China	East-Asian	Children	359	84	5	425	77	9	802	94	927	95	0.016
Zhang	2008	China	East-Asian	Children	54	119	44	8	24	18	227	207	40	60	1
Xie	2008	China	East-Asian	Children	49	5	3	51	4	7	103	11	106	18	0
Chan	2008	China	East-Asian	Children	232	43	19	133	19	21	507	81	285	61	0
Cui	2007	China	East-Asian	Adult	52	11	9	52	4	4	115	29	108	12	0
Tuerxun KLBN	2007	China	East-Asian	Adult	44	29	3	52	34	3	117	35	138	40	0.363
Munakata	2006	Japan	East-Asian	Unknown	39	6	1	86	14	0	84	8	186	14	0.452
Matheson	2006	Australia	Caucasian	Adult	46	56	21	59	109	53	148	98	227	215	0.849
Tsai	2005	Spain	Caucasian	Both	27	39	14	30	20	14	93	67	80	48	0.008
Wang	2004	China	East-Asian	Adult	73	33	17	52	27	10	179	67	131	47	0.038
Feng	2004	China	East-Asian	Adult	25	39	10	15	20	4	89	59	50	28	0.475
Gao	2004	China	East-Asian	Adult	46	76	3	39	56	1	168	82	134	58	0
Santillan	2003	Mexican	Hispanic-Latinos	Adult	241	53	9	385	202	17	535	71	972	236	0.117
Binaei	2003	USA	Caucasian	Children	23	12	2	107	36	12	58	16	250	60	0.001
Lin	2003	China	East-Asian	Children	65	15	0	54	14	1	145	15	122	16	0.932
Shachor	2003	Israel	Arab	Both	33	27	4	53	49	9	93	35	155	67	0.617
Dai	2002	China	East-Asian	Adult	71	13	3	76	14	4	155	19	166	22	0.007
Leung	2002	China	East-Asian	Children	64	12	0	55	15	0	140	12	125	15	0.315
Xing	2001	China	East-Asian	Adult	35	58	7	23	74	3	128	72	120	80	0
Liao	2001	China	East-Asian	Children	26	20	4	52	36	12	72	28	140	60	0.153
Wang	2001	China	East-Asian	Adult	108	19	1	113	22	1	235	21	248	24	0.95
Hakonarson	2001	Iceland	Caucasian	Both	92	173	59	48	112	39	357	291	208	190	0.071
Gao	2000	China	East-Asian	Both	20	32	6	32	49	8	72	44	113	65	0.077
Holloway	2000	New Zealand	Caucasian	Adult	28	76	49	19	37	35	132	174	75	107	0.125
Kotani	1999	Japan	East-Asian	Adult	94	23	0	89	14	0	211	23	192	14	0.459
Dewar	1998	UK	Caucasian	Adult	33	51	35	134	271	106	117	121	539	483	0.149
Hopes	1998	UK	Caucasian	Adult	24	63	15	83	156	78	111	93	322	312	0.782
Martinez	1997	USA	Caucasian	Children	16	17	5	94	104	32	49	27	292	168	0.707
Reihsaus	1993	USA	Caucasian	Adult	13	26	12	17	23	16	52	50	57	55	0.182
