# Supplementary material for: Association of β2-adrenergic receptor gene polymorphisms (rs1042713, rs1042714, rs1042711) with asthma risk: a systematic review and updated meta-analysis
Source: BMC Pulm Med. 2019 Nov 7;19:202. doi: 10.1186/s12890-019-0962-z (PMC6836544; doi:10.1186/s12890-019-0962-z)
Supplement: Supplementary file 4 — Additional file 4: Table S4. Genotype and allele distribution in the meta-analysis for the rs1042711 polymorphism. (XLSX 9 kb) [file 12890_2019_962_MOESM4_ESM.xlsx]

## Sheet: Sheet1
Table S4. Genotype and allele distribution in the meta-analysis for the rs1042711 polymorphism
First author	Year	Country	Ethnicity	Age group	Case			Control			Case		Control		HWE(p)
					TT	CT	CC	TT	CT	CC	T	C	T	C
Fu	2011	China	East-Asian	Adult	162	69	7	199	61	5	393	83	459	71	0.897
Qiu	2010	China	East-Asian	Adult	166	32	3	226	45	5	364	38	497	55	0.129
Szczepankiewicz	2009	Polish	Europe	Children	51	41	21	57	49	17	143	83	163	83	0.227
Tian	2016	China	East-Asian	Children	247	49	2	231	67	6	543	53	529	79	0.66
Guo	2016	China	East-Asian	Adult	154	152	34	162	154	24	460	220	478	202	0.119
Liu	2014	China	East-Asian	Adult	357	70	2	373	104	6	784	74	850	116	0.678
Saadi	2013	India	Indian	Both	113	25	12	105	38	7	251	49	248	52	0.155
